# Supplementary material for: Synthesis, Antiproliferative Evaluation and QSAR Analysis of Novel Halogen- and Amidino-Substituted Benzothiazoles and Benzimidazoles
Source: Int J Mol Sci. 2022 Dec 13;23(24):15843. doi: 10.3390/ijms232415843 (PMC9785280; doi:10.3390/ijms232415843)
Supplement: Supplementary file 1 [file ijms-23-15843-s001.zip]

Archive with 1 entries (1 files):
- ijms-2086430-supplementary.pdf
